# Supplementary material for: Reproducible In Vitro Tissue Culture Model to Study Basic Mechanisms of Calcific Aortic Valve Disease: Comparative Analysis to Valvular Interstitials Cells
Source: Biomedicines. 2021 Apr 26;9(5):474. doi: 10.3390/biomedicines9050474 (PMC8146785; doi:10.3390/biomedicines9050474)
Supplement: Supplementary file 1 [file biomedicines-09-00474-s001.zip]

Archive with 1 entries (1 files):
- biomedicines-1139420-supplementary.pdf
